# Supplementary material for: Conformational Dynamics of Mitochondrial Inorganic Pyrophosphatase hPPA2 and Its Changes Caused by Pathogenic Mutations
Source: Life (Basel). 2025 Jan 15;15(1):100. doi: 10.3390/life15010100 (PMC11766831; doi:10.3390/life15010100)
Supplement: Supplementary file 1 [file life-15-00100-s001.zip]

Archive with 1 entries (1 files):
- life-3371619-supplementary.pdf
